# Supplementary material for: A Perspective of Epigenetic Regulation in Radiotherapy
Source: Front Cell Dev Biol. 2021 Feb 18;9:624312. doi: 10.3389/fcell.2021.624312 (PMC7930394; doi:10.3389/fcell.2021.624312)
Supplement: Supplementary file 1 [file Data_Sheet_1.XLSX]

## Sheet: Sheet1
Supplementary Table 1 - Ongoing clinical trials in epi-drugs combine radiotherapy
Type	Drug	NCT Number	Title	Status	Conditions	Phase	treatment	Primary Outcome Measures	Estimated Study Completion Date
DNMTi	Azacytidine	N/A
	Decitabine	NCT03445858	Pembrolizumab in Combination With Decitabine and Hypofractionated Index Lesion Radiation in Pediatrics and Young Adults	Recruiting	•Childhood Solid Tumor •Childhood Lymphoma •Relapsed Cancer •Refractory Cancer •Adult Solid Tumor •Adult Lymphoma	I	•Drug:Pembrolizumab •Drug: Decitabine •Radiation: Hypofractionated Index Site Radiation	•Identification of treatment related toxicities and tolerability •Define anti-tumor efficacy of treatment combination of pembrolizumab,decitabine, and hypofractionated index radiation (per irRECIST criteria)	2025-01-12
	Guadecitabine	N/A
HDACi	Vorinostat	NCT03426891	Pembrolizumab and Vorinostat Combined With Temozolomide for Newly Diagnosed Glioblastoma	Recruiting	•Glioblastoma •Brain Tumor •GBM	I	•Drug:Pembrolizumab •Drug:Vorinostat •Drug:Temozolomide •Radiation:Radiotherapy	•Maximum Tolerated Dose (MTD) •Overall Survival (OS)	April 2022
		NCT02420613	Vorinostat and Temsirolimus With or Without Radiation Therapy in Treating Younger Patients With Newly Diagnosed or Progressive Diffuse Intrinsic Pontine Glioma	Active, not recruiting	Diffuse Intrinsic Pontine Glioma	I	•Drug: Temsirolimus •Drug: Vorinostat •Radiation:Radiation Therapy	•Maximum tolerated dose (MTD) of temsirolimus •Incidence of toxic death •Incidence of adverse events •Radiographic response	2020-10-31
		NCT02349867	Neoadjuvant Chemotherapy Followed by Radiation Therapy and Gemcitabine/Sorafenib/ Vorinostat in Pancreatic Cancer	Active, not recruitin	Pancreatic Adenocarcinoma	I	•Drug: Gemcitabine •Drug: Sorafenib •Drug:virnostat Radiation:Radiation Therapy	•Recommended phase 2 dose and schedule •Surgical mortality for patients who received chemoradiation •Tumor response (complete response or partial response)	2024-09-30
	Abexinostat	N/A
	Entinostat	N/A
	Ricolinostat	N/A
	Citarinostat	N/A
	Mocetinostat	N/A
	Epacadostat	NCT03322384	UCDCC#271: Phase I/II Trial of Epacadostat, Intralesional SD101, Radiotherapy in Patients With Lymphoma	Active, not recruiting	•Advanced Solid Tumors •Lymphoma	I/II	•Drug: epacadostat •Drug: SD-101 •Radiation: Radiotherapy	•Maximum tolerated dose(MTD) •Incidence of Treatment Emergent Adverse Events [Safety and Tolerability] •Abscopal Response Rate	2021-03-20
		NCT03532295	INCMGA00012 and Epacadostat in Combination With Radiation and Bevacizumab in Patients With Recurrent Gliomas	Recruiting	•Glioma •Glioblastoma	II	•Drug: Epacadostat •Drug: Bevacizumab •Radiation:Radiation therapy	•Overall survival •Progression-free survival(PFS)	2025-04-30
	Panobinostat	N/A
	Romidepsin	N/A
	Nicotinamide	NCT04677049	Study of Niacin in Glioblastoma	Not yet recruiting	Glioblastoma IDH (Isocitrate Dehydrogenase) Wildtype	I/II	•Drug:Niacin •Radiation:CRT	•Determining the Maximum Tolerated Dose •Evaluating if Niacin CRT Improves Glioblastoma Survival Rates	January 2026
BETi	INCB057643	N/A
	PF-06821497	N/A
	GS-5829	N/A
	ZEN-3694	N/A
	ABBV-075	N/A
	Molibresib	N/A
	BMS-986158	N/A
HMTi	CPI-1205	N/A
	Tazemetostat	N/A
HDMi	Phenelzine	N/A
	INCB059872	N/A
